# Supplementary material for: ﻿Multi-locus molecular phylogenetic analysis reveals two new species of Amphichorda (Bionectriaceae, Hypocreales)
Source: MycoKeys. 2024 Jul 3;106:287–301. doi: 10.3897/mycokeys.106.117205 (PMC11237567; doi:10.3897/mycokeys.106.117205)
Supplement: XML Treatment for Amphichorda excrementa [file mycokeys.106.117205-treatment1.xml]

<!DOCTYPE tp:taxon-treatment
  PUBLIC "-//TaxonX//DTD Taxonomic Treatment Publishing DTD v0 20100105//EN" "tax-treatment-NSO.dtd">
<tp:taxon-treatment xmlns:tp="http://www.plazi.org/taxpub"><tp:treatment-meta><kwd-group><label>Taxon classification</label><kwd>
                <named-content content-type="kingdom">Fungi</named-content>
              </kwd><kwd>
                <named-content content-type="order">Hypocreales</named-content>
              </kwd><kwd>
                <named-content content-type="family">Bionectriaceae</named-content>
              </kwd></kwd-group><mixed-citation publication-type="journal"><person-group><name><surname>Wang</surname><given-names>Zhi-Qin</given-names></name><name><surname>Zhao</surname><given-names>Jing</given-names></name><name><surname>Dong</surname><given-names>Quan-Ying</given-names></name><name><surname>Wang</surname><given-names>Yao</given-names></name><name><surname>Lu</surname><given-names>Ying-Ling</given-names></name><name><surname>Luo</surname><given-names>Run</given-names></name><name><surname>Yu</surname><given-names>Hong</given-names></name></person-group><article-title>﻿Multi-locus molecular phylogenetic analysis reveals two new species of <italic><tp:taxon-name><tp:taxon-name-part taxon-name-part-type="genus" reg="Amphichorda">Amphichorda</tp:taxon-name-part></tp:taxon-name></italic> (<tp:taxon-name><tp:taxon-name-part taxon-name-part-type="family">Bionectriaceae</tp:taxon-name-part></tp:taxon-name>, <tp:taxon-name><tp:taxon-name-part taxon-name-part-type="order">Hypocreales</tp:taxon-name-part></tp:taxon-name>)</article-title><source>MycoKeys</source><day>03</day><month>07</month><year>2024</year><volume>106</volume><fpage>287</fpage><lpage>301</lpage><pub-id pub-id-type="doi">10.3897/mycokeys.106.117205</pub-id></mixed-citation></tp:treatment-meta><tp:nomenclature><label>﻿</label><tp:taxon-name>
              <object-id xmlns:xlink="http://www.w3.org/1999/xlink" content-type="arpha" xlink:type="simple">DBF78251-A66F-5FD7-AD9D-8DF84A7E84EE</object-id>
              <tp:taxon-name-part taxon-name-part-type="genus" reg="Amphichorda">Amphichorda</tp:taxon-name-part>
              <tp:taxon-name-part taxon-name-part-type="species" reg="excrementa">excrementa</tp:taxon-name-part>
              <object-id xmlns:xlink="http://www.w3.org/1999/xlink" content-type="mycobank" xlink:type="simple"> 851377</object-id>
            </tp:taxon-name><tp:taxon-authority>Hong Yu bis, Z.Q. Wang, Q.Y. Dong &amp; Y. Wang</tp:taxon-authority><tp:taxon-status xmlns:xlink="http://www.w3.org/1999/xlink" xlink:type="simple">sp. nov.</tp:taxon-status><xref ref-type="fig" rid="F2">Fig. 2</xref></tp:nomenclature><tp:treatment-sec sec-type="etymology" id="SECID0EN5AI"><title>Etymology.</title><p>Refers to the excrement material from which this fungus was isolated.</p><fig id="F2" position="float" orientation="portrait"><object-id xmlns:xlink="http://www.w3.org/1999/xlink" content-type="doi" xlink:type="simple">10.3897/mycokeys.106.117205.figure2</object-id><object-id xmlns:xlink="http://www.w3.org/1999/xlink" content-type="arpha" xlink:type="simple">0C7AD6A2-AB31-5F27-ABB6-F53AB53DE09D</object-id><label>Figure 2.</label><caption><p>Morphology of <italic><tp:taxon-name><tp:taxon-name-part taxon-name-part-type="genus" reg="Amphichorda">Amphichorda</tp:taxon-name-part><tp:taxon-name-part taxon-name-part-type="species" reg="excrementa">excrementa</tp:taxon-name-part></tp:taxon-name></italic><bold>A, B</bold> colony character on <abbrev xmlns:xlink="http://www.w3.org/1999/xlink" xlink:title="potato dextrose agar" id="ABBRID0EH6AI" xlink:type="simple">PDA</abbrev> medium after 30 d (<bold>A</bold> obverse <bold>B</bold> reverse) <bold>C–F</bold> conidiophores, conidiogenous cells and conidia. Scale bars: 2 cm (<bold>A, B</bold>); 10 µm (<bold>C–F</bold>).</p></caption><graphic xmlns:xlink="http://www.w3.org/1999/xlink" xlink:href="mycokeys-106-287-g002.jpg" position="float" orientation="portrait" xlink:type="simple" id="oo_1084615.jpg"><uri content-type="original_file" xlink:type="simple">https://binary.pensoft.net/fig/1084615</uri></graphic></fig></tp:treatment-sec><tp:treatment-sec sec-type="material" id="SECID0E16AI"><title>Type.</title><p>China, Yunnan Province, Kunming City, Changchongshan Country Park, 11 July 2019, Hong Yu and Yao Wang (<abbrev xmlns:xlink="http://www.w3.org/1999/xlink" xlink:title="Yunnan Herbal Herbarium" id="ABBRID0EAABI" xlink:type="simple">YHH</abbrev> AECCS200777, <bold><italic>holotype</italic></bold>; <abbrev xmlns:xlink="http://www.w3.org/1999/xlink" xlink:title="Yunnan Fungal Culture Collection" id="ABBRID0EHABI" xlink:type="simple">YFCC</abbrev> AECCS848, ex-type).</p></tp:treatment-sec><tp:treatment-sec sec-type="description" id="SECID0ELABI"><title>Description.</title><p><bold><italic>Sexual morph</italic></bold>: Undetermined. <bold><italic>Asexual morph</italic></bold>: Colonies on <abbrev xmlns:xlink="http://www.w3.org/1999/xlink" xlink:title="potato dextrose agar" id="ABBRID0EZABI" xlink:type="simple">PDA</abbrev> attaining a diameter of 42–44 mm after a month at 25 °C, white to cream, with high mycelial density, cottony, with a yellow margin, reverse pale yellow. <bold><italic>Hyphae</italic></bold> branched, smooth-walled, septate, hyaline, 0.6–1.3 µm wide. Cultures readily produced phialides and conidia after 3 weeks on potato dextrose agar at room temperature. <bold><italic>Conidiophores</italic></bold> arising laterally from hyphae, cylindrical, straight or slightly curved, hyaline and occasionally branched. <bold><italic>Phialides</italic></bold> arising laterally from aerial hyphae, occasionally solitary, mostly in whorls of 2–3 on lateral branches from the mycelia, basal portion cylindrical or flask-shaped, usually curved, 4.1–13.9 × 1.3–2.1 µm, tapering abruptly towards the apex, have a distinctly thin neck. <bold><italic>Conidia</italic></bold> 1.7–3.0 × 1.2–2.5 µm, one-celled, smooth-walled, hyaline, globose to elliptical, single. <bold><italic>Chlamydospores</italic></bold> not observed.</p></tp:treatment-sec><tp:treatment-sec sec-type="Substrate" id="SECID0EMBBI"><title>Substrate.</title><p>Animal faeces.</p></tp:treatment-sec><tp:treatment-sec sec-type="distribution" id="SECID0ERBBI"><title>Distribution.</title><p>China.</p></tp:treatment-sec><tp:treatment-sec sec-type="comments" id="SECID0EWBBI"><title>Commentary.</title><p>Phylogenetic analyses showed that <italic><tp:taxon-name><tp:taxon-name-part taxon-name-part-type="genus" reg="Amphichorda">Amphichorda</tp:taxon-name-part><tp:taxon-name-part taxon-name-part-type="species" reg="excrementa">excrementa</tp:taxon-name-part></tp:taxon-name></italic> formed a separate clade with statistical support from the <abbrev xmlns:xlink="http://www.w3.org/1999/xlink" xlink:title="Bayesian Inference" id="ABBRID0EHCBI" xlink:type="simple">BI</abbrev> posterior probabilities (<abbrev xmlns:xlink="http://www.w3.org/1999/xlink" xlink:title="BI posterior probability" id="ABBRID0ELCBI" xlink:type="simple">PP</abbrev> = 1.00) and the <abbrev xmlns:xlink="http://www.w3.org/1999/xlink" xlink:title="Maximum Likelihood" id="ABBRID0EPCBI" xlink:type="simple">ML</abbrev> bootstrap proportions (<abbrev xmlns:xlink="http://www.w3.org/1999/xlink" xlink:title="ML bootstrap proportions" id="ABBRID0ETCBI" xlink:type="simple">BP</abbrev> = 90%) and was closely related to <italic><tp:taxon-name><tp:taxon-name-part taxon-name-part-type="genus" reg="Amphichorda">A.</tp:taxon-name-part><tp:taxon-name-part taxon-name-part-type="species" reg="felina">felina</tp:taxon-name-part></tp:taxon-name></italic>, <italic><tp:taxon-name><tp:taxon-name-part taxon-name-part-type="genus" reg="Amphichorda">A.</tp:taxon-name-part><tp:taxon-name-part taxon-name-part-type="species" reg="yunnanensis">yunnanensis</tp:taxon-name-part></tp:taxon-name></italic> and <italic><tp:taxon-name><tp:taxon-name-part taxon-name-part-type="genus" reg="Amphichorda">A.</tp:taxon-name-part><tp:taxon-name-part taxon-name-part-type="species" reg="monjolensis">monjolensis</tp:taxon-name-part></tp:taxon-name></italic>. However, <italic><tp:taxon-name><tp:taxon-name-part taxon-name-part-type="genus" reg="Amphichorda">A.</tp:taxon-name-part><tp:taxon-name-part taxon-name-part-type="species" reg="excrementa">excrementa</tp:taxon-name-part></tp:taxon-name></italic> can be distinguished from three species by morphological differences. The phialides of <italic><tp:taxon-name><tp:taxon-name-part taxon-name-part-type="genus" reg="Amphichorda">A.</tp:taxon-name-part><tp:taxon-name-part taxon-name-part-type="species" reg="excrementa">excrementa</tp:taxon-name-part></tp:taxon-name></italic> were longer (4.1–13.9 × 1.3–2.1 µm) than those of <italic><tp:taxon-name><tp:taxon-name-part taxon-name-part-type="genus" reg="Amphichorda">A.</tp:taxon-name-part><tp:taxon-name-part taxon-name-part-type="species" reg="felina">felina</tp:taxon-name-part></tp:taxon-name></italic> (1.5–8.5 × 1.8–2.9 µm) and the conidia were smaller than those of <italic><tp:taxon-name><tp:taxon-name-part taxon-name-part-type="genus" reg="Amphichorda">A.</tp:taxon-name-part><tp:taxon-name-part taxon-name-part-type="species" reg="felina">felina</tp:taxon-name-part></tp:taxon-name></italic> (1.7–3.0 × 1.2–2.5 µm vs. 2.5–4.7 × 2–3.5 µm). The phialides of <italic><tp:taxon-name><tp:taxon-name-part taxon-name-part-type="genus" reg="Amphichorda">A.</tp:taxon-name-part><tp:taxon-name-part taxon-name-part-type="species" reg="excrementa">excrementa</tp:taxon-name-part></tp:taxon-name></italic> were longer (4.1–13.9 × 1.3–2.1 µm) than those of <italic><tp:taxon-name><tp:taxon-name-part taxon-name-part-type="genus" reg="Amphichorda">A.</tp:taxon-name-part><tp:taxon-name-part taxon-name-part-type="species" reg="yunnanensis">yunnanensis</tp:taxon-name-part></tp:taxon-name></italic> (4–12 × 1–4 µm) and the conidia were smaller than those of <italic><tp:taxon-name><tp:taxon-name-part taxon-name-part-type="genus" reg="Amphichorda">A.</tp:taxon-name-part><tp:taxon-name-part taxon-name-part-type="species" reg="felina">felina</tp:taxon-name-part></tp:taxon-name></italic> (1.7–3.0 × 1.2–2.5 µm vs. 2–5 × 2–4 µm). The conidia of <italic><tp:taxon-name><tp:taxon-name-part taxon-name-part-type="genus" reg="Amphichorda">A.</tp:taxon-name-part><tp:taxon-name-part taxon-name-part-type="species" reg="monjolensis">monjolensis</tp:taxon-name-part></tp:taxon-name></italic> were longer than those of <italic><tp:taxon-name><tp:taxon-name-part taxon-name-part-type="genus" reg="Amphichorda">A.</tp:taxon-name-part><tp:taxon-name-part taxon-name-part-type="species" reg="excrementa">excrementa</tp:taxon-name-part></tp:taxon-name></italic> (2.8–3.7 × 1.8–2.9 µm vs. 1.7–3.0 × 1.2–2.5 µm).</p></tp:treatment-sec></tp:taxon-treatment>
