# Supplementary material for: ﻿Multi-locus molecular phylogenetic analysis reveals two new species of Amphichorda (Bionectriaceae, Hypocreales)
Source: MycoKeys. 2024 Jul 3;106:287–301. doi: 10.3897/mycokeys.106.117205 (PMC11237567; doi:10.3897/mycokeys.106.117205)
Supplement: XML Treatment for Amphichorda felina [file mycokeys.106.117205-treatment2.xml]

<!DOCTYPE tp:taxon-treatment
  PUBLIC "-//TaxonX//DTD Taxonomic Treatment Publishing DTD v0 20100105//EN" "tax-treatment-NSO.dtd">
<tp:taxon-treatment xmlns:tp="http://www.plazi.org/taxpub"><tp:treatment-meta><kwd-group><label>Taxon classification</label><kwd>
                <named-content content-type="kingdom">Fungi</named-content>
              </kwd><kwd>
                <named-content content-type="order">Hypocreales</named-content>
              </kwd><kwd>
                <named-content content-type="family">Bionectriaceae</named-content>
              </kwd></kwd-group><mixed-citation publication-type="journal"><person-group><name><surname>Wang</surname><given-names>Zhi-Qin</given-names></name><name><surname>Zhao</surname><given-names>Jing</given-names></name><name><surname>Dong</surname><given-names>Quan-Ying</given-names></name><name><surname>Wang</surname><given-names>Yao</given-names></name><name><surname>Lu</surname><given-names>Ying-Ling</given-names></name><name><surname>Luo</surname><given-names>Run</given-names></name><name><surname>Yu</surname><given-names>Hong</given-names></name></person-group><article-title>﻿Multi-locus molecular phylogenetic analysis reveals two new species of <italic><tp:taxon-name><tp:taxon-name-part taxon-name-part-type="genus" reg="Amphichorda">Amphichorda</tp:taxon-name-part></tp:taxon-name></italic> (<tp:taxon-name><tp:taxon-name-part taxon-name-part-type="family">Bionectriaceae</tp:taxon-name-part></tp:taxon-name>, <tp:taxon-name><tp:taxon-name-part taxon-name-part-type="order">Hypocreales</tp:taxon-name-part></tp:taxon-name>)</article-title><source>MycoKeys</source><day>03</day><month>07</month><year>2024</year><volume>106</volume><fpage>287</fpage><lpage>301</lpage><pub-id pub-id-type="doi">10.3897/mycokeys.106.117205</pub-id></mixed-citation></tp:treatment-meta><tp:nomenclature><label>﻿</label><tp:taxon-name>
              <object-id xmlns:xlink="http://www.w3.org/1999/xlink" content-type="arpha" xlink:type="simple">D064A027-4CEB-5360-85A4-0286C61AC039</object-id>
              <tp:taxon-name-part taxon-name-part-type="genus" reg="Amphichorda">Amphichorda</tp:taxon-name-part>
              <tp:taxon-name-part taxon-name-part-type="species" reg="felina">felina</tp:taxon-name-part>
              <object-id xmlns:xlink="http://www.w3.org/1999/xlink" content-type="mycobank" xlink:type="simple"> 562082</object-id>
            </tp:taxon-name><tp:taxon-authority>(DC.) Fr., Syst. orb. veg. (Lundae) 1: 170 (1825).</tp:taxon-authority><xref ref-type="fig" rid="F3">Fig. 3</xref></tp:nomenclature><tp:treatment-sec sec-type="description" id="SECID0EIIBI"><title>Description.</title><p>The morphological description of this study is based on the specimen, CBS 250.34. <bold><italic>Sexual morph</italic></bold>: Undetermined. <bold><italic>Asexual morph</italic></bold>: Colonies on <abbrev xmlns:xlink="http://www.w3.org/1999/xlink" xlink:title="potato dextrose agar" id="ABBRID0EUIBI" xlink:type="simple">PDA</abbrev> attaining a diameter of 36–38 mm after a month at 25 °C, white to creamy-white, hard texture, felt-like, reverse black-brown, many conidia assemble to form powder. <bold><italic>Hyphae</italic></bold> branched, smooth-walled, septate, hyaline, 1.2–2.4 µm wide. <bold><italic>Phialides</italic></bold> arising laterally from aerial hyphae, erect or irregularly curved, 1.5–4.1 × 1.8–2.9 µm. <bold><italic>Conidia</italic></bold> 2.9–4.7 × 2.4–3.5 µm, one-celled, smooth-walled, hyaline, broadly ellipsoid or subglobose, single or aggregated into spheres. <bold><italic>Chlamydospores</italic></bold> not observed.</p><fig id="F3" position="float" orientation="portrait"><object-id xmlns:xlink="http://www.w3.org/1999/xlink" content-type="doi" xlink:type="simple">10.3897/mycokeys.106.117205.figure3</object-id><object-id xmlns:xlink="http://www.w3.org/1999/xlink" content-type="arpha" xlink:type="simple">D27B3FB5-8F03-5CC9-A23D-244C5EC66DAA</object-id><label>Figure 3.</label><caption><p>Morphology of <italic><tp:taxon-name><tp:taxon-name-part taxon-name-part-type="genus" reg="Amphichorda">Amphichorda</tp:taxon-name-part><tp:taxon-name-part taxon-name-part-type="species" reg="felina">felina</tp:taxon-name-part></tp:taxon-name></italic><bold>A, B</bold> colony character on <abbrev xmlns:xlink="http://www.w3.org/1999/xlink" xlink:title="potato dextrose agar" id="ABBRID0EZJBI" xlink:type="simple">PDA</abbrev> medium after 30 d (<bold>A</bold> obverse <bold>B</bold> reverse) <bold>C–K</bold> conidiophores, conidiogenous cells and conidia. Scale bars: 2 cm (<bold>A, B</bold>); 10 µm (<bold>C–F, I, K</bold>); 5 µm (<bold>G–H, J</bold>).</p></caption><graphic xmlns:xlink="http://www.w3.org/1999/xlink" xlink:href="mycokeys-106-287-g003.jpg" position="float" orientation="portrait" xlink:type="simple" id="oo_1084616.jpg"><uri content-type="original_file" xlink:type="simple">https://binary.pensoft.net/fig/1084616</uri></graphic></fig></tp:treatment-sec><tp:treatment-sec sec-type="Substrate" id="SECID0EOKBI"><title>Substrate.</title><p>Pupa of <italic><tp:taxon-name><tp:taxon-name-part taxon-name-part-type="genus" reg="Anaitis">Anaitis</tp:taxon-name-part><tp:taxon-name-part taxon-name-part-type="species" reg="efformata">efformata</tp:taxon-name-part></tp:taxon-name></italic>, rabbit dung, mouldy leaves, porcupine dung, cat dung.</p></tp:treatment-sec><tp:treatment-sec sec-type="distribution" id="SECID0E6KBI"><title>Distribution.</title><p>Argentina, Britain, France, Germany.</p></tp:treatment-sec><tp:treatment-sec sec-type="comments" id="SECID0EELBI"><title>Commentary.</title><p><xref ref-type="bibr" rid="B9">Guerra-Mateo et al. (2023)</xref> proposed that the strain CBS 250.34 can be accepted as a reference to stabilise the nomenclature of <italic><tp:taxon-name><tp:taxon-name-part taxon-name-part-type="genus" reg="Amphichorda">Amphichorda</tp:taxon-name-part><tp:taxon-name-part taxon-name-part-type="species" reg="felina">felina</tp:taxon-name-part></tp:taxon-name></italic> and thus the genus <italic><tp:taxon-name><tp:taxon-name-part taxon-name-part-type="genus" reg="Amphichorda">Amphichorda</tp:taxon-name-part></tp:taxon-name></italic>, but should be avoided to indicate it as a type strain. In this study, the strain, CBS 250.34, was available in the CBS culture collection and morphological observations were made. Its morphology was generally consistent with those described by <xref ref-type="bibr" rid="B7">De Hoog (1972)</xref>, with one difference being that this study extended the phialides (1.5–8.5 × 1.8–2.9 µm) and conidia size range of this species (2.5–4.7 × 2–3.5 µm).</p></tp:treatment-sec><ref-list><ref id="B9"><mixed-citation xmlns:xlink="http://www.w3.org/1999/xlink" xlink:type="simple"><person-group><name name-style="western"><surname>Guerra-Mateo</surname><given-names>D</given-names></name><name name-style="western"><surname>Gené</surname><given-names>J</given-names></name><name name-style="western"><surname>Baulin</surname><given-names>V</given-names></name><name name-style="western"><surname>Cano-Lira</surname><given-names>JF</given-names></name></person-group> (<year>2023</year>) <article-title>Phylogeny and Taxonomy of the Genus <italic><tp:taxon-name><tp:taxon-name-part taxon-name-part-type="genus">Amphichorda</tp:taxon-name-part></tp:taxon-name></italic> (<tp:taxon-name><tp:taxon-name-part taxon-name-part-type="family">Bionectriaceae</tp:taxon-name-part></tp:taxon-name>): An Update on <italic><tp:taxon-name><tp:taxon-name-part taxon-name-part-type="genus">Beauveria</tp:taxon-name-part></tp:taxon-name></italic>-like Strains and Description of a Novel Species from Marine Sediments.</article-title><source>Diversity</source><volume>15</volume>(<issue>7</issue>): <fpage>795</fpage>. <ext-link xlink:href="10.3390/d15070795" ext-link-type="doi" xlink:type="simple">https://doi.org/10.3390/d15070795</ext-link></mixed-citation></ref><ref id="B7"><mixed-citation xmlns:xlink="http://www.w3.org/1999/xlink" xlink:type="simple"><person-group><name name-style="western"><surname>De Hoog</surname><given-names>GS</given-names></name></person-group> (<year>1972</year>) <article-title>The Genera <italic><tp:taxon-name><tp:taxon-name-part taxon-name-part-type="genus">Beauveria</tp:taxon-name-part></tp:taxon-name></italic>, <italic><tp:taxon-name><tp:taxon-name-part taxon-name-part-type="genus">Isaria</tp:taxon-name-part></tp:taxon-name></italic>, <italic><tp:taxon-name><tp:taxon-name-part taxon-name-part-type="genus">Tritirachium</tp:taxon-name-part></tp:taxon-name></italic> and <italic><tp:taxon-name><tp:taxon-name-part taxon-name-part-type="genus">Acrodontium</tp:taxon-name-part></tp:taxon-name></italic> gen. nov.</article-title><source>Studies in Mycology</source><volume>1</volume>: <fpage>1</fpage>–<lpage>41</lpage>.</mixed-citation></ref></ref-list></tp:taxon-treatment>
