# Supplementary material for: ﻿Multi-locus molecular phylogenetic analysis reveals two new species of Amphichorda (Bionectriaceae, Hypocreales)
Source: MycoKeys. 2024 Jul 3;106:287–301. doi: 10.3897/mycokeys.106.117205 (PMC11237567; doi:10.3897/mycokeys.106.117205)
Supplement: XML Treatment for Amphichorda kunmingensis [file mycokeys.106.117205-treatment3.xml]

<!DOCTYPE tp:taxon-treatment
  PUBLIC "-//TaxonX//DTD Taxonomic Treatment Publishing DTD v0 20100105//EN" "tax-treatment-NSO.dtd">
<tp:taxon-treatment xmlns:tp="http://www.plazi.org/taxpub"><tp:treatment-meta><kwd-group><label>Taxon classification</label><kwd>
                <named-content content-type="kingdom">Fungi</named-content>
              </kwd><kwd>
                <named-content content-type="order">Hypocreales</named-content>
              </kwd><kwd>
                <named-content content-type="family">Bionectriaceae</named-content>
              </kwd></kwd-group><mixed-citation publication-type="journal"><person-group><name><surname>Wang</surname><given-names>Zhi-Qin</given-names></name><name><surname>Zhao</surname><given-names>Jing</given-names></name><name><surname>Dong</surname><given-names>Quan-Ying</given-names></name><name><surname>Wang</surname><given-names>Yao</given-names></name><name><surname>Lu</surname><given-names>Ying-Ling</given-names></name><name><surname>Luo</surname><given-names>Run</given-names></name><name><surname>Yu</surname><given-names>Hong</given-names></name></person-group><article-title>﻿Multi-locus molecular phylogenetic analysis reveals two new species of <italic><tp:taxon-name><tp:taxon-name-part taxon-name-part-type="genus" reg="Amphichorda">Amphichorda</tp:taxon-name-part></tp:taxon-name></italic> (<tp:taxon-name><tp:taxon-name-part taxon-name-part-type="family">Bionectriaceae</tp:taxon-name-part></tp:taxon-name>, <tp:taxon-name><tp:taxon-name-part taxon-name-part-type="order">Hypocreales</tp:taxon-name-part></tp:taxon-name>)</article-title><source>MycoKeys</source><day>03</day><month>07</month><year>2024</year><volume>106</volume><fpage>287</fpage><lpage>301</lpage><pub-id pub-id-type="doi">10.3897/mycokeys.106.117205</pub-id></mixed-citation></tp:treatment-meta><tp:nomenclature><label>﻿</label><tp:taxon-name>
              <object-id xmlns:xlink="http://www.w3.org/1999/xlink" content-type="arpha" xlink:type="simple">8BB759EA-C045-52A6-9308-3D269DFD9A6B</object-id>
              <tp:taxon-name-part taxon-name-part-type="genus" reg="Amphichorda">Amphichorda</tp:taxon-name-part>
              <tp:taxon-name-part taxon-name-part-type="species" reg="kunmingensis">kunmingensis</tp:taxon-name-part>
              <object-id xmlns:xlink="http://www.w3.org/1999/xlink" content-type="mycobank" xlink:type="simple"> 851378</object-id>
            </tp:taxon-name><tp:taxon-authority>Hong Yu bis, Z.Q. Wang, Q.Y. Dong &amp; Y. Wang</tp:taxon-authority><tp:taxon-status xmlns:xlink="http://www.w3.org/1999/xlink" xlink:type="simple">sp. nov.</tp:taxon-status><xref ref-type="fig" rid="F4">Fig. 4</xref></tp:nomenclature><tp:treatment-sec sec-type="etymology" id="SECID0ESNBI"><title>Etymology.</title><p>Named from the location Kunming City where the species was collected.</p></tp:treatment-sec><tp:treatment-sec sec-type="material" id="SECID0EXNBI"><title>Type.</title><p>China, Yunnan Province, Kunming City, Wild Duck Lake Forest Park, 16 July 2019, Hong Yu and Yao Wang (<abbrev xmlns:xlink="http://www.w3.org/1999/xlink" xlink:title="Yunnan Herbal Herbarium" id="ABBRID0E4NBI" xlink:type="simple">YHH</abbrev> AKYYH200704, <bold><italic>holotype</italic></bold>; <abbrev xmlns:xlink="http://www.w3.org/1999/xlink" xlink:title="Yunnan Fungal Culture Collection" id="ABBRID0EEOBI" xlink:type="simple">YFCC</abbrev> AKYYH8414, ex-type).</p><fig id="F4" position="float" orientation="portrait"><object-id xmlns:xlink="http://www.w3.org/1999/xlink" content-type="doi" xlink:type="simple">10.3897/mycokeys.106.117205.figure4</object-id><object-id xmlns:xlink="http://www.w3.org/1999/xlink" content-type="arpha" xlink:type="simple">1791BA94-B230-54B8-AE7E-7439FCAA092D</object-id><label>Figure 4.</label><caption><p>Morphology of <italic><tp:taxon-name><tp:taxon-name-part taxon-name-part-type="genus" reg="Amphichorda">Amphichorda</tp:taxon-name-part><tp:taxon-name-part taxon-name-part-type="species" reg="kunmingensis">kunmingensis</tp:taxon-name-part></tp:taxon-name></italic><bold>A, B</bold> colony character on <abbrev xmlns:xlink="http://www.w3.org/1999/xlink" xlink:title="potato dextrose agar" id="ABBRID0E4OBI" xlink:type="simple">PDA</abbrev> medium after 30 d (<bold>A</bold> obverse <bold>B</bold> reverse) <bold>C–K</bold> conidiogenous cells and conidia. Scale bars: 2 cm (<bold>A, B</bold>); 20 µm (<bold>C–E, H</bold>); 10 µm (<bold>F–G, I–K</bold>).</p></caption><graphic xmlns:xlink="http://www.w3.org/1999/xlink" xlink:href="mycokeys-106-287-g004.jpg" position="float" orientation="portrait" xlink:type="simple" id="oo_1084617.jpg"><uri content-type="original_file" xlink:type="simple">https://binary.pensoft.net/fig/1084617</uri></graphic></fig></tp:treatment-sec><tp:treatment-sec sec-type="description" id="SECID0ESPBI"><title>Description.</title><p><bold><italic>Sexual morph</italic></bold>: Undetermined. <bold><italic>Asexual morph</italic></bold>: Colonies on <abbrev xmlns:xlink="http://www.w3.org/1999/xlink" xlink:title="potato dextrose agar" id="ABBRID0EAQBI" xlink:type="simple">PDA</abbrev> attaining a diameter of 52–54 mm after a month at 25 °C, white to pale grey, with low mycelial density, lanose. <bold><italic>Hyphae</italic></bold> hyaline, branched, smooth-walled, septate, 0.7–1.9 µm wide. Cultures readily produced phialides and conidia after 3 weeks on potato dextrose agar at room temperature. <bold><italic>Phialides</italic></bold> arising laterally from aerial hyphae, solitary, occasionally in simple whorls on lateral branches from the mycelia, basal portion cylindrical or fusiform, straight or irregularly bent, 6.1–17.5 × 1.4–2.9 µm. <bold><italic>Conidia</italic></bold> 2.3–4.2 × 1.6–3.0 µm, one-celled, smooth-walled, hyaline, globose to elliptical, single or aggregating in small heads at the apex of conidiogenous cells. <bold><italic>Chlamydospores</italic></bold> not observed.</p></tp:treatment-sec><tp:treatment-sec sec-type="Substrate" id="SECID0EQQBI"><title>Substrate.</title><p>Animal faeces.</p></tp:treatment-sec><tp:treatment-sec sec-type="distribution" id="SECID0EVQBI"><title>Distribution.</title><p>China.</p></tp:treatment-sec><tp:treatment-sec sec-type="material" id="SECID0E1QBI"><title>Other material examined.</title><p>China, Yunnan Province, Kunming City, Wild Duck Lake Forest Park, 16 July 2019, Hong Yu and Yao Wang (<abbrev xmlns:xlink="http://www.w3.org/1999/xlink" xlink:title="Yunnan Herbal Herbarium" id="ABBRID0EARBI" xlink:type="simple">YHH</abbrev> AKYYH200776, paratype; <abbrev xmlns:xlink="http://www.w3.org/1999/xlink" xlink:title="Yunnan Fungal Culture Collection" id="ABBRID0EERBI" xlink:type="simple">YFCC</abbrev> AKYYH8487, ex-paratype).</p></tp:treatment-sec><tp:treatment-sec sec-type="comments" id="SECID0EIRBI"><title>Commentary.</title><p>Three species of <italic><tp:taxon-name><tp:taxon-name-part taxon-name-part-type="genus" reg="Amphichorda">Amphichorda</tp:taxon-name-part></tp:taxon-name></italic> were from China and <italic><tp:taxon-name><tp:taxon-name-part taxon-name-part-type="genus" reg="Amphichorda">A.</tp:taxon-name-part><tp:taxon-name-part taxon-name-part-type="species" reg="yunnanensis">yunnanensis</tp:taxon-name-part></tp:taxon-name></italic> was distributed in Yuxi City, Yunnan Province. The two new species in this study were from Kunming City, Yunnan Province. According to the phylogenetic tree, the new species, <italic><tp:taxon-name><tp:taxon-name-part taxon-name-part-type="genus" reg="Amphichorda">A.</tp:taxon-name-part><tp:taxon-name-part taxon-name-part-type="species" reg="kunmingensis">kunmingensis</tp:taxon-name-part></tp:taxon-name></italic>, forms a separate branch in <italic><tp:taxon-name><tp:taxon-name-part taxon-name-part-type="genus" reg="Amphichorda">Amphichorda</tp:taxon-name-part></tp:taxon-name></italic> and is sister to <italic><tp:taxon-name><tp:taxon-name-part taxon-name-part-type="genus" reg="Amphichorda">A.</tp:taxon-name-part><tp:taxon-name-part taxon-name-part-type="species" reg="guana">guana</tp:taxon-name-part></tp:taxon-name></italic>. However, it differs from <italic><tp:taxon-name><tp:taxon-name-part taxon-name-part-type="genus" reg="Amphichorda">A.</tp:taxon-name-part><tp:taxon-name-part taxon-name-part-type="species" reg="guana">guana</tp:taxon-name-part></tp:taxon-name></italic> by its smaller conidia. Although <italic><tp:taxon-name><tp:taxon-name-part taxon-name-part-type="genus" reg="Amphichorda">A.</tp:taxon-name-part><tp:taxon-name-part taxon-name-part-type="species" reg="kunmingensis">kunmingensis</tp:taxon-name-part></tp:taxon-name></italic>, <italic><tp:taxon-name><tp:taxon-name-part taxon-name-part-type="genus" reg="Amphichorda">A.</tp:taxon-name-part><tp:taxon-name-part taxon-name-part-type="species" reg="excrementa">excrementa</tp:taxon-name-part></tp:taxon-name></italic> and <italic><tp:taxon-name><tp:taxon-name-part taxon-name-part-type="genus" reg="Amphichorda">A.</tp:taxon-name-part><tp:taxon-name-part taxon-name-part-type="species" reg="yunnanensis">yunnanensis</tp:taxon-name-part></tp:taxon-name></italic> were all collected from Yunnan, their morphology was quite different (see Table <xref ref-type="table" rid="T2">2</xref>). <italic><tp:taxon-name><tp:taxon-name-part taxon-name-part-type="genus" reg="Amphichorda">Amphichorda</tp:taxon-name-part><tp:taxon-name-part taxon-name-part-type="species" reg="kunmingensis">kunmingensis</tp:taxon-name-part></tp:taxon-name></italic> differs from <italic><tp:taxon-name><tp:taxon-name-part taxon-name-part-type="genus" reg="Amphichorda">A.</tp:taxon-name-part><tp:taxon-name-part taxon-name-part-type="species" reg="excrementa">excrementa</tp:taxon-name-part></tp:taxon-name></italic> in its usually curved and longer phialides (6.1–17.5 × 1.4–2.9 μm vs. 4.1–13.9 × 1.3–2.1 μm) and larger conidia (2.3–4.2 × 1.6–3.0 μm vs. 1.7–3.0 × 1.2–2.5 μm). <italic><tp:taxon-name><tp:taxon-name-part taxon-name-part-type="genus" reg="Amphichorda">Amphichorda</tp:taxon-name-part><tp:taxon-name-part taxon-name-part-type="species" reg="kunmingensis">kunmingensis</tp:taxon-name-part></tp:taxon-name></italic> differs from <italic><tp:taxon-name><tp:taxon-name-part taxon-name-part-type="genus" reg="Amphichorda">A.</tp:taxon-name-part><tp:taxon-name-part taxon-name-part-type="species" reg="yunnanensis">yunnanensis</tp:taxon-name-part></tp:taxon-name></italic> in the shape of its phialides and narrower conidia.</p><table-wrap id="T2" position="float" orientation="portrait"><label>Table 2.</label><caption><p>Geographical location, hosts/substrates and asexual morphology of <italic><tp:taxon-name><tp:taxon-name-part taxon-name-part-type="genus" reg="Amphichorda">Amphichorda</tp:taxon-name-part></tp:taxon-name></italic>.</p></caption><table id="TID0EL4CI" rules="all"><tbody><tr><th rowspan="1" colspan="1">Species</th><th rowspan="1" colspan="1">Country</th><th rowspan="1" colspan="1">Host/Substrate</th><th rowspan="1" colspan="1">Conidiophores</th><th rowspan="1" colspan="1">Phialides (μm)</th><th rowspan="1" colspan="1">Conidia (μm)</th><th rowspan="1" colspan="1">References</th></tr><tr><td rowspan="1" colspan="1">
                      <italic>
                        <tp:taxon-name><tp:taxon-name-part taxon-name-part-type="genus" reg="Amphichorda">Amphichorda</tp:taxon-name-part><tp:taxon-name-part taxon-name-part-type="species" reg="cavernicola">cavernicola</tp:taxon-name-part></tp:taxon-name>
                      </italic>
                    </td><td rowspan="1" colspan="1">China</td><td rowspan="1" colspan="1">Bird faeces; soil; plant debris; animal faeces; bat guano</td><td rowspan="1" colspan="1">Cylindrical, straight or slightly curved, occasionally branched</td><td rowspan="1" colspan="1">Fusiform or ellipsoidal, straight or irregularly bent, 4.5–8.0 × 2.0–3.0</td><td rowspan="1" colspan="1">Broadly ellipsoidal to subglobose, 2.5–4.0 × 2.0–3.5</td><td rowspan="1" colspan="1">
                      <xref ref-type="bibr" rid="B36">Zhang et al. (2021)</xref>
                    </td></tr><tr><td rowspan="1" colspan="1">
                      <italic>
                        <tp:taxon-name><tp:taxon-name-part taxon-name-part-type="genus" reg="Amphichorda">A.</tp:taxon-name-part><tp:taxon-name-part taxon-name-part-type="species" reg="coprophila">coprophila</tp:taxon-name-part></tp:taxon-name>
                      </italic>
                    </td><td rowspan="1" colspan="1">Canada; England</td><td rowspan="1" colspan="1">Chipmunk, rabbit and porcupine dung</td><td rowspan="1" colspan="1">Straight or flexuous, unbranched, bearing lateral or terminal conidiogenous cells, arranged singly or in whorls</td><td rowspan="1" colspan="1">Flask-shaped, usually with a strongly bent neck, 6–10 × 2–2.5</td><td rowspan="1" colspan="1">Subglobose to somewhat ellipsoidal, 3.5–5.5 × 2–3</td><td rowspan="1" colspan="1">
                      <xref ref-type="bibr" rid="B9">Guerra-Mateo et al. (2023)</xref>
                    </td></tr><tr><td rowspan="1" colspan="1">
                      <bold>
                        <italic>
                          <tp:taxon-name><tp:taxon-name-part taxon-name-part-type="genus" reg="Amphichorda">A.</tp:taxon-name-part><tp:taxon-name-part taxon-name-part-type="species" reg="excrementa">excrementa</tp:taxon-name-part></tp:taxon-name>
                        </italic>
                      </bold>
                    </td><td rowspan="1" colspan="1">
                      <bold>China</bold>
                    </td><td rowspan="1" colspan="1">Animal faeces</td><td rowspan="1" colspan="1">
                      <bold>Cylindrical, straight or slightly curved, occasionally branched</bold>
                    </td><td rowspan="1" colspan="1">
                      <bold>Occasionally solitary, mostly in whorls of 2–3, basal portion cylindrical or flask-shaped, usually curved, 4.1–13.9 × 1.3–2.1</bold>
                    </td><td rowspan="1" colspan="1">
                      <bold>Globose to elliptical 1.7–3.0 × 1.2–2.5</bold>
                    </td><td rowspan="1" colspan="1">
                      <bold>In this study</bold>
                    </td></tr><tr><td rowspan="1" colspan="1">
                      <italic>
                        <tp:taxon-name><tp:taxon-name-part taxon-name-part-type="genus" reg="Amphichorda">A.</tp:taxon-name-part><tp:taxon-name-part taxon-name-part-type="species" reg="felina">felina</tp:taxon-name-part></tp:taxon-name>
                      </italic>
                    </td><td rowspan="1" colspan="1">Britain, Germany, Argentina, France</td><td rowspan="1" colspan="1">Pupa of <italic><tp:taxon-name><tp:taxon-name-part taxon-name-part-type="genus" reg="Anaitis">Anaitis</tp:taxon-name-part><tp:taxon-name-part taxon-name-part-type="species" reg="efformata">efformata</tp:taxon-name-part></tp:taxon-name></italic>; rabbit dung; mouldy leaves; porcupine dung; cat dung</td><td rowspan="1" colspan="1">Straight</td><td rowspan="1" colspan="1">Solitarily or in small groups, consisting of a swollen, flask-shaped or curved, occasionally elongate basal part, 1.5–8.5 × 1.8–2.9</td><td rowspan="1" colspan="1">Subglobose, ellipsoidal or ovoidal, sometimes with a pointed base, 2.5–4.7 × 2–3.5</td><td rowspan="1" colspan="1"><xref ref-type="bibr" rid="B7">De Hoog (1972)</xref>; <bold>In this study</bold></td></tr><tr><td rowspan="1" colspan="1">
                      <italic>
                        <tp:taxon-name><tp:taxon-name-part taxon-name-part-type="genus" reg="Amphichorda">A.</tp:taxon-name-part><tp:taxon-name-part taxon-name-part-type="species" reg="guana">guana</tp:taxon-name-part></tp:taxon-name>
                      </italic>
                    </td><td rowspan="1" colspan="1">China</td><td rowspan="1" colspan="1">Bat guano</td><td rowspan="1" colspan="1">Straight or slightly curved</td><td rowspan="1" colspan="1">Fusiform or ellipsoidal, straight or irregularly bent, 7–10 × 2–3</td><td rowspan="1" colspan="1">Broadly ellipsoid to subglobose, 4.5–5.5 × 3.5–5</td><td rowspan="1" colspan="1">
                      <xref ref-type="bibr" rid="B34">Zhang et al. (2017)</xref>
                    </td></tr><tr><td rowspan="1" colspan="1">
                      <bold>
                        <italic>
                          <tp:taxon-name><tp:taxon-name-part taxon-name-part-type="genus" reg="Amphichorda">A.</tp:taxon-name-part><tp:taxon-name-part taxon-name-part-type="species" reg="kunmingensis">kunmingensis</tp:taxon-name-part></tp:taxon-name>
                        </italic>
                      </bold>
                    </td><td rowspan="1" colspan="1">
                      <bold>China</bold>
                    </td><td rowspan="1" colspan="1">
                      <bold>Animal faeces</bold>
                    </td><td rowspan="1" colspan="1">-</td><td rowspan="1" colspan="1">
                      <bold>Solitary, occasionally in simple whorls, basal portion cylindrical or fusiform, straight or irregularly bent, 6.1–17.5 × 1.4–2.9</bold>
                    </td><td rowspan="1" colspan="1">
                      <bold>Globose to elliptical 2.3–4.2 × 1.6–3.0</bold>
                    </td><td rowspan="1" colspan="1">
                      <bold>In this study</bold>
                    </td></tr><tr><td rowspan="1" colspan="1">
                      <italic>
                        <tp:taxon-name><tp:taxon-name-part taxon-name-part-type="genus" reg="Amphichorda">A.</tp:taxon-name-part><tp:taxon-name-part taxon-name-part-type="species" reg="littoralis">littoralis</tp:taxon-name-part></tp:taxon-name>
                      </italic>
                    </td><td rowspan="1" colspan="1">Spain</td><td rowspan="1" colspan="1">Sediments; fragment of floating rubber tire</td><td rowspan="1" colspan="1">Straight or flexuous, commonly unbranched, bearing lateral or terminal conidiogenous cells, arranged singly or in whorls of 2–4</td><td rowspan="1" colspan="1">Flask-shaped, usually with a strongly bent neck, 6–10 (–11.5) × 1.5–2</td><td rowspan="1" colspan="1">Subglobose, 3–4 × 2.5–3</td><td rowspan="1" colspan="1">
                      <xref ref-type="bibr" rid="B9">Guerra-Mateo et al. (2023)</xref>
                    </td></tr><tr><td rowspan="1" colspan="1">
                      <italic>
                        <tp:taxon-name><tp:taxon-name-part taxon-name-part-type="genus" reg="Amphichorda">A.</tp:taxon-name-part><tp:taxon-name-part taxon-name-part-type="species" reg="monjolensis">monjolensis</tp:taxon-name-part></tp:taxon-name>
                      </italic>
                    </td><td rowspan="1" colspan="1">Brazil</td><td rowspan="1" colspan="1">on <abbrev xmlns:xlink="http://www.w3.org/1999/xlink" xlink:title="potato dextrose agar" id="ABBRID0ESBCI" xlink:type="simple">PDA</abbrev> plate consumed by an insect</td><td rowspan="1" colspan="1">Cylindrical, bearing one or more conidiogenous cells, straight or slightly bent, solitary or synnematous, sometimes branched</td><td rowspan="1" colspan="1">Flask-shaped, straight or irregularly bent, 3.1–6.1 × 2.7–5.1</td><td rowspan="1" colspan="1">Holoblastic, 2.8–3.7×1.8–2.9</td><td rowspan="1" colspan="1">
                      <xref ref-type="bibr" rid="B15">Leão et al. (2024)</xref>
                    </td></tr><tr><td rowspan="1" colspan="1">
                      <italic>
                        <tp:taxon-name><tp:taxon-name-part taxon-name-part-type="genus" reg="Amphichorda">A.</tp:taxon-name-part><tp:taxon-name-part taxon-name-part-type="species" reg="yunnanensis">yunnanensis</tp:taxon-name-part></tp:taxon-name>
                      </italic>
                    </td><td rowspan="1" colspan="1">China</td><td rowspan="1" colspan="1">Wing surfaces of <italic><tp:taxon-name><tp:taxon-name-part taxon-name-part-type="genus" reg="Rhinolophus">Rhinolophus</tp:taxon-name-part></tp:taxon-name></italic></td><td rowspan="1" colspan="1">Cylindrical, straight or slightly curved, branched</td><td rowspan="1" colspan="1">Monoblastic to polyblastic, ampulliform to flask-shaped, 4–12 × 1–4</td><td rowspan="1" colspan="1">Globose to oval, slightly ellipsoid, 2–5 × 2–4</td><td rowspan="1" colspan="1">
                      <xref ref-type="bibr" rid="B19">Liu et al. (2023)</xref>
                    </td></tr></tbody></table></table-wrap></tp:treatment-sec><ref-list><ref id="B36"><mixed-citation xmlns:xlink="http://www.w3.org/1999/xlink" xlink:type="simple"><person-group><name name-style="western"><surname>Zhang</surname><given-names>ZF</given-names></name><name name-style="western"><surname>Zhou</surname><given-names>SY</given-names></name><name name-style="western"><surname>Eurwilaichitr</surname><given-names>L</given-names></name><name name-style="western"><surname>Ingsriswang</surname><given-names>S</given-names></name><name name-style="western"><surname>Raza</surname><given-names>M</given-names></name><name name-style="western"><surname>Chen</surname><given-names>Q</given-names></name><name name-style="western"><surname>Zhao</surname><given-names>P</given-names></name><name name-style="western"><surname>Liu</surname><given-names>F</given-names></name><name name-style="western"><surname>Cai</surname><given-names>L</given-names></name></person-group> (<year>2021</year>) <article-title>Culturable mycobiota from Karst caves in China II, with descriptions of 33 new species.</article-title><source>Fungal Diversity</source><volume>106</volume>(<issue>1</issue>): <fpage>29</fpage>–<lpage>136</lpage>. <ext-link xlink:href="10.1007/s13225-020-00453-7" ext-link-type="doi" xlink:type="simple">https://doi.org/10.1007/s13225-020-00453-7</ext-link></mixed-citation></ref><ref id="B9"><mixed-citation xmlns:xlink="http://www.w3.org/1999/xlink" xlink:type="simple"><person-group><name name-style="western"><surname>Guerra-Mateo</surname><given-names>D</given-names></name><name name-style="western"><surname>Gené</surname><given-names>J</given-names></name><name name-style="western"><surname>Baulin</surname><given-names>V</given-names></name><name name-style="western"><surname>Cano-Lira</surname><given-names>JF</given-names></name></person-group> (<year>2023</year>) <article-title>Phylogeny and Taxonomy of the Genus <italic><tp:taxon-name><tp:taxon-name-part taxon-name-part-type="genus">Amphichorda</tp:taxon-name-part></tp:taxon-name></italic> (<tp:taxon-name><tp:taxon-name-part taxon-name-part-type="family">Bionectriaceae</tp:taxon-name-part></tp:taxon-name>): An Update on <italic><tp:taxon-name><tp:taxon-name-part taxon-name-part-type="genus">Beauveria</tp:taxon-name-part></tp:taxon-name></italic>-like Strains and Description of a Novel Species from Marine Sediments.</article-title><source>Diversity</source><volume>15</volume>(<issue>7</issue>): <fpage>795</fpage>. <ext-link xlink:href="10.3390/d15070795" ext-link-type="doi" xlink:type="simple">https://doi.org/10.3390/d15070795</ext-link></mixed-citation></ref><ref id="B7"><mixed-citation xmlns:xlink="http://www.w3.org/1999/xlink" xlink:type="simple"><person-group><name name-style="western"><surname>De Hoog</surname><given-names>GS</given-names></name></person-group> (<year>1972</year>) <article-title>The Genera <italic><tp:taxon-name><tp:taxon-name-part taxon-name-part-type="genus">Beauveria</tp:taxon-name-part></tp:taxon-name></italic>, <italic><tp:taxon-name><tp:taxon-name-part taxon-name-part-type="genus">Isaria</tp:taxon-name-part></tp:taxon-name></italic>, <italic><tp:taxon-name><tp:taxon-name-part taxon-name-part-type="genus">Tritirachium</tp:taxon-name-part></tp:taxon-name></italic> and <italic><tp:taxon-name><tp:taxon-name-part taxon-name-part-type="genus">Acrodontium</tp:taxon-name-part></tp:taxon-name></italic> gen. nov.</article-title><source>Studies in Mycology</source><volume>1</volume>: <fpage>1</fpage>–<lpage>41</lpage>.</mixed-citation></ref><ref id="B34"><mixed-citation xmlns:xlink="http://www.w3.org/1999/xlink" xlink:type="simple"><person-group><name name-style="western"><surname>Zhang</surname><given-names>ZF</given-names></name><name name-style="western"><surname>Liu</surname><given-names>F</given-names></name><name name-style="western"><surname>Zhou</surname><given-names>X</given-names></name><name name-style="western"><surname>Liu</surname><given-names>XZ</given-names></name><name name-style="western"><surname>Liu</surname><given-names>SJ</given-names></name><name name-style="western"><surname>Cai</surname><given-names>L</given-names></name></person-group> (<year>2017</year>) <article-title>Culturable mycobiota from Karst caves in China, with descriptions of 20 new species.</article-title><source>Persoonia</source><volume>39</volume>(<issue>1</issue>): <fpage>1</fpage>–<lpage>31</lpage>. <ext-link xlink:href="10.3767/persoonia.2017.39.01" ext-link-type="doi" xlink:type="simple">https://doi.org/10.3767/persoonia.2017.39.01</ext-link></mixed-citation></ref><ref id="B15"><mixed-citation xmlns:xlink="http://www.w3.org/1999/xlink" xlink:type="simple"><person-group><name name-style="western"><surname>Leão</surname><given-names>AF</given-names></name><name name-style="western"><surname>Condé</surname><given-names>TO</given-names></name><name name-style="western"><surname>Dutra</surname><given-names>YLG</given-names></name><name name-style="western"><surname>Rosado</surname><given-names>AWC</given-names></name><name name-style="western"><surname>Grazziotti</surname><given-names>PH</given-names></name><name name-style="western"><surname>Neves</surname><given-names>SC</given-names></name><name name-style="western"><surname>Fraga</surname><given-names>LMS</given-names></name><name name-style="western"><surname>Kasuya</surname><given-names>MCM</given-names></name><name name-style="western"><surname>Pereira</surname><given-names>OL</given-names></name></person-group> (<year>2024</year>) <italic><tp:taxon-name><tp:taxon-name-part taxon-name-part-type="genus">Amphichorda</tp:taxon-name-part><tp:taxon-name-part taxon-name-part-type="species">monjolensis</tp:taxon-name-part></tp:taxon-name></italic> sp. nov., a new fungal species isolated from a Brazilian limestone cave, with an update on acremonium-like species in <tp:taxon-name><tp:taxon-name-part taxon-name-part-type="family">Bionectriaceae</tp:taxon-name-part></tp:taxon-name>. Brazilian Journal of Microbiology. <ext-link xlink:href="10.1007/s42770-024-01289-y" ext-link-type="doi" xlink:type="simple">https://doi.org/10.1007/s42770-024-01289-y</ext-link></mixed-citation></ref><ref id="B19"><mixed-citation xmlns:xlink="http://www.w3.org/1999/xlink" xlink:type="simple"><person-group><name name-style="western"><surname>Liu</surname><given-names>XF</given-names></name><name name-style="western"><surname>Tibpromma</surname><given-names>S</given-names></name><name name-style="western"><surname>Hughes</surname><given-names>AC</given-names></name><name name-style="western"><surname>Chethana</surname><given-names>KWT</given-names></name><name name-style="western"><surname>Wijayawardene</surname><given-names>NN</given-names></name><name name-style="western"><surname>Dai</surname><given-names>DQ</given-names></name><name name-style="western"><surname>Du</surname><given-names>TY</given-names></name><name name-style="western"><surname>Elgorban</surname><given-names>AM</given-names></name><name name-style="western"><surname>Stephenson</surname><given-names>SL</given-names></name><name name-style="western"><surname>Suwannarach</surname><given-names>N</given-names></name><name name-style="western"><surname>Xu</surname><given-names>JC</given-names></name><name name-style="western"><surname>Lu</surname><given-names>L</given-names></name><name name-style="western"><surname>Xu</surname><given-names>RF</given-names></name><name name-style="western"><surname>Maharachchikumbura</surname><given-names>SSN</given-names></name><name name-style="western"><surname>Zhao</surname><given-names>CL</given-names></name><name name-style="western"><surname>Bhat</surname><given-names>DJ</given-names></name><name name-style="western"><surname>Sun</surname><given-names>YM</given-names></name><name name-style="western"><surname>Karunarathna</surname><given-names>SC</given-names></name><name name-style="western"><surname>Mortimer</surname><given-names>PE</given-names></name></person-group> (<year>2023</year>) <article-title>Culturable mycota on bats in central and southern Yunnan Province, China.</article-title><source>Mycosphere</source><volume>14</volume>(<issue>1</issue>): <fpage>497</fpage>–<lpage>662</lpage>. <ext-link xlink:href="10.5943/mycosphere/14/1/7" ext-link-type="doi" xlink:type="simple">https://doi.org/10.5943/mycosphere/14/1/7</ext-link></mixed-citation></ref></ref-list></tp:taxon-treatment>
